# Supplementary material for: Optimal view detection for ultrasound-guided supraclavicular block using deep learning approaches
Source: Sci Rep. 2023 Oct 11;13:17209. doi: 10.1038/s41598-023-44170-y (PMC10567700; doi:10.1038/s41598-023-44170-y)
Supplement: Supplementary file 2 — Supplementary Information. [file 41598_2023_44170_MOESM2_ESM.zip]

Archive with 7 entries (7 files):
- Supplementary Video 1.mp4
- Supplementary Video 6.mp4
- Supplementary Video2.mp4
- Supplementary Video3.mp4
- Supplementary Video4.mp4
- Supplementary Video5.mp4
- Supplementary videos legends.docx
